# Supplementary material for: Determinants of fluconazole resistance and echinocandin tolerance in C. parapsilosis isolates causing a large clonal candidemia outbreak among COVID-19 patients in a Brazilian ICU
Source: Emerg Microbes Infect. 2022 Sep 27;11(1):2264–74. doi: 10.1080/22221751.2022.2117093 (PMC9542950; doi:10.1080/22221751.2022.2117093)
Supplement: Supplemental Material [file TEMI_A_2117093_SM8278.zip]

Archive with 3 entries (3 files):
- Suppl_Fig_1.tiff
- Supplementarty figure 2.pptx
- Supplementary Table 1.xlsx
