# Supplementary material for: Determinants of fluconazole resistance and echinocandin tolerance in C. parapsilosis isolates causing a large clonal candidemia outbreak among COVID-19 patients in a Brazilian ICU
Source: Emerg Microbes Infect. 2022 Sep 27;11(1):2264–74. doi: 10.1080/22221751.2022.2117093 (PMC9542950; doi:10.1080/22221751.2022.2117093)
Supplement: Supplemental Material [file TEMI_A_2117093_SM8278.zip › Supplementary Table 1.xlsx]

## Sheet: Supplementary Table 1
Supplementary Table 1. Microbiological attributes of Candida parapsilosis isolates included in the current study.																Antifungal exposure
Code	Original code	Species	FLZ	VRZ	AND	MFG	AMB	ERG11	HS2-FKS1	Mrr1	Upc2	Tac1	Biofilm Rep1	Biofilm Rep2	Biofilm Rep3	Fluconazole	Miacfungin
1	1554/2020	Candida parapsilosis	8	0.25	2	2	1	WT	E1393G (A4178G)	WT	WT	L518F	0.0458	0.0444	0.0447
2	1555/2020	Candida parapsilosis	8	0.25	2	2	0.5	WT	E1393G (A4178G)	WT	WT	L518F	0.0449	0.0454	0.0427
3	1558/2020	Candida parapsilosis	8	0.25	2	2	0.5	WT	E1393G (A4178G)	ND	ND	L518F	0.0471	0.0458	0.0442		Yes
4	1564/2020	Candida parapsilosis	8	0.25	2	2	0.5	WT	E1393G (A4178G)	ND	ND	L518F	0.0458	0.0482	0.0451		Yes
5	1569/2020	Candida parapsilosis	8	0.25	2	2	0.5	WT	E1393G (A4178G)	ND	ND	L518F	0.0457	0.0462	0.0461		Yes
6	1590/2020	Candida parapsilosis	8	0.25	2	2	0.5	WT	E1393G (A4178G)	ND	ND	L518F	0.0452	0.0454	0.0465		Yes
7	1599/2020	Candida parapsilosis	8	0.25	2	2	0.5	K143R (Heterozygous)	E1393G (A4178G)	WT	WT	L518F	0.0466	0.0469	0.0485	Yes	Yes
8	1603/2020	Candida parapsilosis	8	0.25	2	2	0.5	WT	E1393G (A4178G)	ND	ND	L518F	0.0464	0.045	0.0448		Yes
9	1613/2020	Candida parapsilosis	16	0.25	2	2	0.5	WT	E1393G (A4178G)	ND	ND	L518F	0.0452	0.0459	0.0454		Yes
10	1624/2020	Candida parapsilosis	1	0.03	1	1	0.5	WT	WT	WT	WT	WT	0.057	0.0564	0.0532
11	1629/2020	Candida parapsilosis	8	0.25	2	2	0.5	K143R (Heterozygous)	E1393G (A4178G)	ND	ND	L518F	0.0438	0.0429	0.0431		Yes
12	1633/2020	Candida parapsilosis	8	0.25	2	2	0.5	WT	E1393G (A4178G)	ND	ND	L518F	0.046	0.0448	0.0438		Yes
13	1634/2020	Candida parapsilosis	8	0.25	2	2	0.5	WT	E1393G (A4178G)	ND	ND	L518F	0.0471	0.0462	0.0441		Yes
14	1635/2020	Candida parapsilosis	8	0.25	2	2	0.5	WT	E1393G (A4178G)	ND	ND	L518F	0.0451	0.0447	0.0445		Yes
15	1636/2020	Candida parapsilosis	8	0.25	2	2	0.5	WT	E1393G (A4178G)	ND	ND	L518F	0.0454	0.0483	0.049		Yes
16	1641/2020	Candida parapsilosis	8	0.25	2	2	0.5	WT	E1393G (A4178G)	ND	ND	L518F	0.0462	0.0456	0.0499		Yes
17	1644/2020	Candida parapsilosis	16	0.25	2	2	1	WT	E1393G (A4178G)	WT	WT	L518F	0.0466	0.0456	0.0455	Yes	Yes
18	1654/2020	Candida parapsilosis	16	0.25	2	2	0.5	K143R (Heterozygous)	E1393G (A4178G)	WT	WT	L518F	0.0461	0.0451	0.0442		Yes
19	1669/2020	Candida parapsilosis	8	0.25	2	2	0.5	WT	E1393G (A4178G)	ND	ND	L518F	0.0451	0.0462	0.0424		Yes
20	1674/2020	Candida parapsilosis	0.5	0.015	0.5	0.5	0.5	R398I	WT	WT	WT	WT	0.3253	0.3711	0.2957
21	1676/2020	Candida parapsilosis	8	0.25	2	2	0.5	WT	E1393G (A4178G)	ND	ND	L518F	0.046	0.0466	0.0452		Yes
22	1679/2020	Candida parapsilosis	8	0.25	2	2	0.5	K143R	E1393G (A4178G)	ND	ND	L518F	0.0462	0.0447	0.0468		Yes
23	1682/2020	Candida parapsilosis	8	0.25	2	2	0.5	WT	E1393G (A4178G)	ND	ND	L518F	0.0456	0.0465	0.0443		Yes
24	2259/2021	Candida parapsilosis	8	0.25	2	2	1	WT	E1393G (A4178G)	ND	ND	L518F	0.1214	0.1232	0.1123		Yes
25	2260/2021	Candida parapsilosis	16	0.5	2	2	0.5	K143R	E1393G (A4178G)	ND	ND	L518F	0.0473	0.0454	0.0478		Yes
26	2261/2021	Candida parapsilosis	0.5	0.015	1	0.5	0.5	WT	WT	WT	WT	WT	0.0978	0.0821	0.0812
27	2262/2021	Candida parapsilosis	16	0.25	2	2	0.5	K143R	E1393G (A4178G)	WT	WT	L518F	0.0443	0.0466	0.0462	Yes	Yes
28	2263/2021	Candida parapsilosis	8	0.25	2	2	0.5	WT	E1393G (A4178G)	ND	ND	L518F	0.0478	0.0466	0.0464		Yes
29	2264/2021	Candida parapsilosis	8	0.25	2	2	0.5	WT	E1393G (A4178G)	ND	ND	L518F	0.0455	0.0471	0.0462		Yes
30	2265/2021	Candida parapsilosis	8	0.25	2	2	0.5	K143R	E1393G (A4178G)	ND	ND	L518F	0.0458	0.0473	0.047		Yes
31	2266/2021	Candida parapsilosis	8	0.25	2	2	0.5	K143R	E1393G (A4178G)	ND	ND	L518F	0.0595	0.0623	0.061		Yes
32	2267/2021	Candida parapsilosis	8	0.25	2	2	1	WT	E1393G (A4178G)	ND	ND	L518F	0.0451	0.0437	0.0439	Yes	Yes
33	2268/2021	Candida parapsilosis	16	0.25	2	2	1	WT	E1393G (A4178G)	WT	WT	L518F	0.0443	0.0437	0.0443		Yes
34	2269/2021	Candida parapsilosis	1	0.06	1	1	1	WT	WT	ND	ND	WT	0.0466	0.0456	0.0447		Yes
35	2270/2021	Candida parapsilosis	1	0.06	1	0.5	0.5	WT	WT	ND	ND	WT	0.0454	0.0456	0.0437		Yes
36	2271/2021	Candida parapsilosis	8	0.25	2	2	0.5	WT	E1393G (A4178G)	ND	ND	L518F	0.0451	0.045	0.0439		Yes
37	2272/2021	Candida parapsilosis	8	0.25	2	2	0.5	WT	E1393G (A4178G)	ND	ND	L518F	0.0433	0.0431	0.0426		Yes
38	2273/2021	Candida parapsilosis	8	0.25	2	2	0.5	K143R	E1393G (A4178G)	WT	WT	L518F	0.0443	0.0423	0.0442		Yes
39	2274/2021	Candida parapsilosis	8	0.25	2	2	0.5	K143R (Heterozygous)	E1393G (A4178G)	ND	ND	L518F	0.0459	0.0466	0.0474		Yes
40	2275/2021	Candida parapsilosis	8	0.25	2	2	1	WT	E1393G (A4178G)	WT	WT	L518F	0.0462	0.0451	0.0443		Yes
41	2276/2021	Candida parapsilosis	8	0.25	2	2	1	WT	E1393G (A4178G)	ND	ND	L518F	0.0454	0.0467	0.046		Yes
42	2277/2021	Candida parapsilosis	8	0.25	2	2	0.5	K143R (Heterozygous)	E1393G (A4178G)	ND	ND	L518F	0.0443	0.0445	0.0473		Yes
43	2278/2021	Candida parapsilosis	8	0.25	2	2	0.5	K143R	E1393G (A4178G)	ND	ND	L518F	0.045	0.0461	0.0437		Yes
44	2279/2021	Candida parapsilosis	8	0.25	2	2	0.5	WT	E1393G (A4178G)	WT	WT	L518F	0.0434	0.0438	0.045		Yes
45	2080/2021	Candida parapsilosis	8	0.25	2	2	0.5	K143R	E1393G (A4178G)	ND	ND	L518F	0.0432	0.0448	0.0448		Yes
46	2281/2021	Candida parapsilosis	8	0.25	2	2	0.5	WT	E1393G (A4178G)	ND	ND	L518F	0.0462	0.0448	0.0462		Yes
47	2282/2021	Candida parapsilosis	0.5	0.015	1	1	0.5	WT	WT	ND	ND	WT	0.0848	0.0782	0.0857		Yes
48	2283/2021	Candida parapsilosis	8	0.25	2	2	1	WT	E1393G (A4178G)	ND	ND	L518F	0.0479	0.0463	0.0452
49	2284/2021	Candida parapsilosis	8	0.25	2	2	1	WT	E1393G (A4178G)	ND	ND	L518F	0.0455	0.0457	0.0459
50	2285/2021	Candida parapsilosis	8	0.25	2	2	0.5	K143R	E1393G (A4178G)	ND	ND	L518F	0.046	0.046	0.0457
51	2286/2021	Candida parapsilosis	8	0.25	2	2	0.5	WT	E1393G (A4178G)	WT	WT	L518F	0.0466	0.0458	0.0456
52	2287/2021	Candida parapsilosis	8	0.25	2	2	0.5	WT	E1393G (A4178G)	ND	ND	L518F	0.0469	0.0435	0.0459
53	2288/2021	Candida parapsilosis	8	0.25	2	2	0.5	K143R	E1393G (A4178G)	ND	ND	L518F	0.0439	0.046	0.0464
54	2289/2021	Candida parapsilosis	8	0.25	2	2	0.5	K143R	E1393G (A4178G)	ND	ND	L518F	0.0484	0.0458	0.0453
55	2290/2021	Candida parapsilosis	8	0.25	2	2	0.5	K143R	E1393G (A4178G)	ND	ND	L518F	0.0448	0.0456	0.0464
56	2291/2021	Candida parapsilosis	8	0.25	2	2	1	WT	E1393G (A4178G)	ND	ND	L518F	0.046	0.0475	0.0475
57	2292/2021	Candida parapsilosis	16	0.25	2	2	1	WT	E1393G (A4178G)	WT	WT	L518F	0.0453	0.0471	0.0487
58	2293/2021	Candida parapsilosis	16	0.25	2	2	0.5	K143R (Heterozygous)	E1393G (A4178G)	ND	ND	L518F	0.0467	0.0512	0.0469
59	2294/2021	Candida parapsilosis	0.5	0.015	1	1	0.25	R398I	WT	WT	WT	WT	0.0537	0.0565	0.0583
60	2295/2021	Candida parapsilosis	16	0.25	2	2	0.5	K143R (Heterozygous)	E1393G (A4178G)	ND	ND	L518F	0.0469	0.0473	0.0465

## Sheet: Sheet1
Yes
Yes
Yes
Yes
Yes
Yes
Yes
Yes
Yes
Yes
Yes
Yes
Yes
Yes
Yes
Yes
Yes
Yes
Yes
Yes
Yes
Yes
Yes
Yes
Yes
Yes
Yes
Yes
Yes
Yes
Yes
Yes
Yes
Yes
Yes
Yes
Yes
Yes
Yes
Yes
Yes
Yes
